# Supplementary material for: Optical and Microdialysis Monitoring of Succinate Prodrug Treatment in a Rotenone-Induced Model of Mitochondrial Dysfunction in Swine
Source: Metabolites. 2026 Jan 11;16(1):65. doi: 10.3390/metabo16010065 (PMC12844242; doi:10.3390/metabo16010065)
Supplement: Supplementary file 1 [file metabolites-16-00065-s001.zip]

Archive with 1 entries (1 files):
- metabolites-4079329-supplementary.pdf
